# Supplementary material for: The Impact of the Affordable Care Act on Dental Care: An Integrative Literature Review
Source: Int J Environ Res Public Health. 2021 Jul 25;18(15):7865. doi: 10.3390/ijerph18157865 (PMC8345350; doi:10.3390/ijerph18157865)
Supplement: Supplementary file 1 [file ijerph-18-07865-s001.zip]

Archive with 1 entries (1 files):
- ijerph-1277032-supplementary.pdf
